# Supplementary material for: Phase 1 trial evaluating safety and pharmacokinetics of HIV-1 broadly neutralizing mAbs 10E8VLS and VRC07-523LS
Source: JCI Insight. 2024 Apr 8;9(7):e175375. doi: 10.1172/jci.insight.175375 (PMC11128198; doi:10.1172/jci.insight.175375)
Supplement: Supporting data values [file jciinsight-9-175375-s227.xlsx]

## Sheet: 10E8VLS Serum Concentration
Figure 4A: Antibody serum concentration of 10E8VLS
Participant		Study Day	Concentration of 10E8VLS (mcg/mL)	%CV of Dilutions	Dilutions Included
Group 1	1	Pre	<0.78
		0	<0.78
		1	13.9974	0.103884	4
		2	30.5643	0.0742264	3
		3	24.7277	0.0670389	3
		7	17.1863	0.0470996	3
		14	8.56409	0.0593582	3
		21	3.59703	0.0268316	2
		28	2.33442	0.00683695	2
		56	<0.78	NA	0
		84	<0.78	NA	0
		112	<0.78	NA	0
		140	<0.78	NA	0
		168	<0.78	NA	0
	2	Pre	<0.78
		0	<0.78
		1	17.1327	0.0648206	3
		2	31.1627	0.0931903	3
		3	32.3542	0.0871089	3
		7	20.7517	0.0789874	3
		14	11.4727	0.139071	2
		21	6.55132	0.068537	2
		28	4.12422	0.0116552	2
		56	<0.78	NA	0
		84	<0.78	NA	0
		112	<0.78	NA	0
		140	<0.78	NA	0
		168	<0.78	NA	0
	3	Pre	<0.78
		0	<0.78
		1	5.2943	0.0237158	2
		2	13.4069	0.147069	3
		3	15.2319	0.189928	3
		7	12.5902	0.0956666	2
		14	8.57676	0.0313	3
		21	3.95497	0.0472706	2
		28	2.29979	NA	1
		56	<0.78	NA	0
		84	<0.78	NA	0
		112	<0.78	NA	0
		140	<0.78	NA	0
		168	<0.78	NA	0
Group 2	4	Pre	<0.78
		0	<0.78
		1	14.2731	0.106191	2
		2	29.4429	0.116493	3
		3	29.1168	0.112805	3
		7	17.495	0.0878421	2
		14	8.86155	0.0962644	3
		28	2.59813	NA	1
		56	<0.78
		84	<0.78
		112	<0.78
		140	<0.78
		168	<0.78
	5	Pre	<0.78
		0	<0.78
		1	31.0712	0.191265	3
		2	45.7723	0.0510664	3
		3	42.7971	0.0602315	3
		7	28.2718	0.138635	3
		14	11.9828	0.155917	3
		28	4.0409	0.0824719	2
		56	<0.78
		84	<0.78
		112	<0.78
		140	<0.78
		168	<0.78
	6	Pre	<0.78
		0	<0.78
		1	9.25681	0.0888186	3
		2	17.5642	0.113876	2
		3	21.5057	0.0290405	3
		7	13.5499	0.126104	3
		14	6.85465	0.0919975	2
		28	2.39902	NA	1
		56	<0.78
		84	<0.78
		112	<0.78
		140	<0.78
		168	<0.78
Group 3	7	Pre	<0.78
		0	<0.78
		1	15.7029	0.0474498	2
		2	33.1564	0.0863364	3
		3	37.9677	0.091002	2
		7	26.6013	0.0956252	3
		14	12.9997	0.0688085	2
		21	7.37383	0.0402798	2
		28	5.19345	0.0319142	2
		56	1.33588	NA	1
		84	<0.78	NA	0
		112	<0.78	NA	0
		140	<0.78	NA	0
Group 4	8	Pre	<0.78
		0	<0.78
		1	5.55185	0.00185179	2
		2	13.0273	0.0994403	3
		3	13.2469	0.0950674	3
		7	9.67308	0.102739	3
		14	4.65144	0.0843257	2
		28	1.59463	NA	1
		56	<0.78
		84	<0.78
		112	<0.78
		140	<0.78
	LLOQ = 0.78 mcg/mL

## Sheet: HIV Pseudoneutralization IC50
Figure 5: Experimental vs predicted IC50 neutralization titers of 108EVLS
Participant		Study Day	Experimental IC50 (mcg/mL)				Predicted IC50 (mcg/mL)
			3365_v2	CNE59	DU156_12	PVO_04	3365_v2	CNE59	DU156_12	PVO_04
Group 1	1	0	<10.0	<10.0	<10.0	<10.0
		14	63.2389	4720.12	3398.89	21.6244	115.176	8304.95	2711.07	55.9862
		28	<10.0	1163.92	347.595	<10.0	31.3949	2263.78	738.989	15.2608
	2	0	<10.0	<10.0	<10.0	<10.0
		0	<10.0	<10.0	<10.0	<10.0
		14	46.14	10379.5	3882.7	24.749	154.293	11125.5	3631.83	75.0008
		28	<10.0	3551.35	587.934	<10.0	55.4654	3999.42	1305.57	26.9613
	3	0	<10.0	<10.0	<10.0	<10.0
		14	<10.0	4749.09	1803.35	<10.0	115.346	8317.23	2715.08	56.069
		28	<10.0	1285.78	189.302	<10.0	30.9292	2230.2	728.026	15.0344
Group 2	4	0	<10.0	<10.0	<10.0	<10.0
		14	12.9024	7997.91	2147.24	<10.0	119.176	8593.4	2805.24	57.9308
		28	<10.0	1941.38	750.304	<10.0	34.9415	2519.51	822.471	16.9848
	5	0	<10.0	<10.0	<10.0	<10.0
		14	42.2962	10460.4	3046.89	<10.0	161.153	11620.2	3793.29	78.3351
		28	<10.0	2648.68	454.184	<10.0	54.3448	3918.62	1279.2	26.4166
	6	0	<10.0	<10.0	<10.0	<10.0
		14	13.2123	8172.08	1948.61	<10.0	92.1862	6647.23	2169.93	44.8111
		28	<10.0	1102.07	224.206	<10.0	32.2637	2326.43	759.44	15.6832
	10E8VLS-NHS		0.123721	0.00172837	0.00437098	0.191197
			0.0613172	0.000829396	0.00257825	0.109782
			0.0616344	0.000852964	0.00316323	0.162787
	10E8VLS-PBS		0.0977622	0.00138954	0.00446914	0.173496
			0.0487468	0.000672273	0.00236315	0.11599
			0.0758492	0.00105274	0.00263933	0.18632
	LOD= 10.0 mcg/mL

## Sheet: Adipocyte binding, IL5 levels
Figure 6A: Pre-adipocyte binding (OD450 values shown)
	antibody concentration (mcg/ml)	VRC01LS			10E8VLS
	50	0.4448	0.4535	0.4635	3.8116	3.7415	3.7747
	25	0.6101	0.6141	0.6687	3.7984	3.8073	3.8139
	12.5	0.6869	0.6863	0.7411	3.7843	3.7665	3.7724
Figure 6A: Adipocyte binding (OD450 values shown)
	antibody concentration (mcg/ml)	VRC01LS			10E8VLS
	50	0.6807	0.6518	0.5231	3.0194	2.9351	3.2012
	25	0.6948	0.6473	0.5495	3.4302	3.4796	3.5597
	12.5	0.7166	0.6616	0.5689	3.595	3.5716	3.6697
Figure 6B: IL-5 concentration (pg/ml) in pre-adipocyte cultures
	antibody concentration (mcg/ml)	10E8VLS			VRC01LS
	50	64.3	72.6	90.1	0	2.3	0
	25	1.1	5.4	3.7	0	1.8	0
	12.5	0	1.2	3	0	2.3	0
Figure 6B: IL-5 concentration (pg/ml) in adipocyte cultures
	antibody concentration (mcg/ml)	10E8VLS			VRC01LS
	50	61.3	131.1	135.2	0	0	0
	25	13.8	7.9	7.4	0	0	0
	12.5	2.9	3.8	4	0	0	0

## Sheet: Aggregation, complement levels
Figure 7A	Aggregation of 10E8VLS in presence of 10 or 50 % HCS (OD600 values shown)							Aggregation of VRC01LS in presence of 10 or 50 % HCS (OD600 values shown)
	Antibody concentration (mg/mL)	10% HCS	50% HCS					Antibody concentration (mg/mL)	10% HCS	50% HCS
	50	0.1296	1.47005					50	0.04305	0.05215
	25	0.66935	1.49195					25	0.0429	0.05425
	12.5	0.2532	1.40685					12.5	0.0447	0.0552
	6.3	0.23935	1.15475					6.3	0.0427	0.05315
	3.1	0.21905	0.63715					3.1	0.04465	0.055
	1.6	0.1477	0.4061					1.6	0.04335	0.0534
	0.8	0.1234	0.38525					0.8	0.0449	0.0551
	0.4	0.1048	0.3625					0.4	0.04405	0.05425
Figure 7B	Activation of complement measured by levels of complement components
	VRC01LS		10E8VLS		No antibody
C1q levels (mcg/ml)	60.6896	58.1653	40.263	46.1473	44.9267	58.1653
C3 levels (mcg/ml)	245.518	232.616	139.496	152.08	219.275	281.771
C3b/iC3b levels (mcg/ml)	2319.31	2241.41	10907	9111.96	1418.87	1632.61
C4 levels (mcg/ml)	213.06	197.801	424.953	366.202	164.916	214.417

## Sheet: Cytokine Levels
Figure 8: Monocyte activation by 10E8VLS or VRC01LS
	IL-1beta levels (pg/ml)			IL-6 levels (pg/ml)			IL-8 levels (pg/ml)			IL-10 levels (pg/ml)			GM-CSF levels (pg/ml)			TNF-alpha levels (pg/ml)
	VRC01LS	10E8VLS	No Antibody	VRC01LS	10E8VLS	No Antibody	VRC01LS	10E8VLS	No Antibody	VRC01LS	10E8VLS	No Antibody	VRC01LS	10E8VLS	No Antibody	VRC01LS	10E8VLS	No Antibody
Donor 1	11	1351	9	8	9506	8	3981	74152	3913	9	146	15	1	256	1	33	1746	36
Donor 2	4	1775	5	6	12894	6	1190	113790	847	9	290	9	10	187	10	33	3230	12
Donor 3	6	2138	7	11	36693	15	2143	186631	3502	22	874	25	1	427	2	24	4777	35

## Sheet: VRC07-523LS Serum Concentration
Figure S1: Antibody serum concentration of VRC07-523LS
Participant		Study Day	Concentration of VRC07-523LS (mcg/mL)	%CV of Dilutions	Dilutions Included
Group 3	7	Pre	0.415768	0.0522706	2
		0	0.389514	0.188686	2
		1	7.2734	0.237604	4
		2	14.1363	0.0898617	4
		3	17.4231	0.165642	4
		7	17.9851	0.20824	4
		14	13.6354	0.138581	4
		21	12.8495	0.0766539	4
		28	10.3187	0.0725084	4
		56	7.23913	0.143745	4
		84	5.22639	0.193831	3
		112	3.77722	0.171799	3
		140	2.86121	0.229088	3
Group 4	8	Pre	<0.2	NA	0
		0	<0.2	NA	0
		1	10.0973	0.0806366	4
		2	16.8245	0.0444055	3
		3	16.3316	0.0545329	3
		7	15.4705	0.0975283	3
		14	11.7783	0.0487376	4
		28	9.44622	0.173539	4
		56	6.26634	0.0273222	3
		84	3.96583	0.0615725	3
		112	2.13237	0.0753486	3
		140	1.66855	0.116166	3
	LLOQ = 0.20 mcg/mL

## Sheet: Adipocyte Cytokines
Figure S2: Secretion of IL-6, IL-7, and IL-8 by preadipocytes and adipocytes after incubation with 10E8VLS and VRC01LS
Figure S2A:	IL-6 concentration (pg/ml) in pre-adipocyte cultures								IL-7 concentration (pg/ml) in pre-adipocyte cultures								IL-8 concentration (pg/ml) in pre-adipocyte cultures
	antibody concentration (mcg/ml)	10E8VLS			VRC01LS				antibody concentration (mcg/ml)	10E8VLS			VRC01LS				antibody concentration (mcg/ml)	10E8VLS			VRC01LS
	50	9	78	76	12	127	126		50	49	46	81	71	142	136		50	308	950	1892	279	1382	3112
	25	9	131	137	14	129	129		25	18	56	59	45	79	92		25	498	1562	3499	475	1518	4100
	12.5	9	112	109	18	145	76		12.5	14	42	56	24	59	53		12.5	668	1382	3609	817	1747	3310
Figure S2B:	IL-6 concentration (pg/ml) in adipocyte cultures								IL-7 concentration (pg/ml) in adipocyte cultures								IL-8 concentration (pg/ml) in adipocyte cultures
	antibody concentration (mcg/ml)	10E8VLS			VRC01LS				antibody concentration (mcg/ml)	10E8VLS			VRC01LS				antibody concentration (mcg/ml)	10E8VLS			VRC01LS
	50	1	9	7	7	8	8		50	52	166	148	151	94	126		50	4	11	39	3	10	72
	25	0	5	4	1	4	6		25	21	25	34	44	47	70		25	4	16	97	4	10	72
	12.5	0	6	5	0	3	3		12.5	24	37	34	46	40	25		12.5	5	14	79	5	9	68

## Sheet:  Factor B Levels
Figure S3: Activation of complement measured by levels of complement Factor B
	VRC01LS		10E8VLS		No antibody
Factor B levels (mcg/ml)	137.748	127.929	121.029	115.325	101.719	138.061

## Sheet: PBMC Activation
Figure S4: PBMC Activation by 10E8VLS or VRC01LS
Figure S4B	Distribution of the immune cell subsets for 4 donors
		Donor 1	Donor 2	Donor 3	Donor 4
	CD4+ T cells	43.1	50.1	69.2	41.5
	CD8+ T cells	15.1	4.1	7.5	13.1
	CD14+ Monocytes	11.6	19.1	1.6	3.2
	CD16+ NK Cells	6.5	4.5	3.4	6.9
	CD20+ B cells	11.6	6.9	11.5	6.9
	Other Cells	12.1	15.3	6.8	28.4
Figure S4C	Levels of IL-6 secreted by PBMCs after incubation with 10E8VLS and VRC01LS for 8 days
		VRC01LS	10E8VLS
	Donor 1	0.54	45.1493
	Donor 2	0.54	23.7959
	Donor 3	1.62692	3.34493
	Donor 4	2.53251	3.83364
	Levels of IL8 secreted by PBMCs after incubation with 10E8VLS and VRC01LS for 8 days
		VRC01LS	10E8VLS
	Donor 1	20	5449
	Donor 2	14	1571
	Donor 3	54	75
	Donor 4	56	90
